# Supplementary material for: Analysis of Arabidopsis floral transcriptome: detection of new florally expressed genes and expansion of Brassicaceae-specific gene families
Source: Front Plant Sci. 2015 Jan 20;5:802. doi: 10.3389/fpls.2014.00802 (PMC4299442; doi:10.3389/fpls.2014.00802)
Supplement: Table S2 — The 126 known Arabidopsis flower development genes. [file Table2.XLSX]

## Sheet: Table S2
Gene id	gene name	Seedling	F42	IM	F1-9	F12	Meiocyte
AT4G00180.1	YAB3	325.095	901.534	351.812	876.598	451.076	173.261
AT1G08465.1	YAB2	171.692	127.229	82.647	361.267	497.119	51.3133
AT5G40280.1	WIG	153.75	161.66	246.982	302.221	181.629	31.7687
AT2G20825.1	ULT2	0	1.60754	1.31826	36.0857	32.167	177.302
AT4G28190.1	ULT1	115.021	457.926	514.445	221.522	267.61	532.178
AT1G30950.1	UFO	1.40447	165.453	70.733	57.8768	0.886345	0
AT3G22780.1	TSO1	98.1907	564.264	472.971	478.051	358.384	182.15
AT5G20930.1	TSL	42.3716	114.46	115.581	119.49	87.4724	40.8621
AT5G51330.1	SWI1	4.67453	1.98413	2.59832	18.92	2.16337	78.2079
AT3G23130.1	SUP	1.74248	37.2231	0	18.1833	51.6841	3.84931
AT1G11130.1	SUB	69.2799	338.411	306.056	540.764	162.238	35.3101
AT4G36260.1	STY2	24.7592	231.035	314.246	113.93	39.9312	43.9261
AT3G51060.1	STY1	7.9198	112.527	107.793	32.432	39.5088	3.74905
AT1G62360.1	STM	56.1478	1396.27	1963.1	419.163	421.899	402.303
AT4G09960.2	STK	0	0.397517	0.0959121	9.27599	298.233	23.021
AT4G36930.1	SPT	56.8289	393.627	444.116	299.971	162.688	66.3193
AT4G27330.1	SPL	0	1.66629	0	69.8884	88.9835	254.879
AT1G20330.1	SMT2	1453.27	1477.21	2190.8	1549.55	2517.34	1430.83
AT1G01040.1	SIN1	83.6571	189.082	229.332	244.098	149.052	195.629
AT2G42830.1	SHP2	6.54271	3.83174	1.56268	37.3399	187.527	53.4793
AT3G58780.1	SHP1	9.26252	12.8187	6.42896	50.8016	362.095	21.3717
AT4G37930.1	SHM1	2284.79	1398.2	1633.66	2437.03	3954.28	638.484
AT1G43850.1	SEU	203.048	382.191	324.026	609.195	238.974	160.197
AT5G35770.1	SAP	1.04122	108.037	213.935	21.6983	3.2855	29.6216
AT5G02030.1	RPL	117.556	695.608	842.831	663.156	243.498	483.932
AT3G02130.1	RPK2	78.1929	319.684	166.31	200.721	80.7215	166.413
AT5G14070.1	ROXY2	13.7349	0.605234	0.498294	15.5422	9.24579	208.35
AT3G02000.1	ROXY1	4.98783	646.018	401.975	58.3923	16.7881	216.46
AT2G01570.1	RGA	445.289	776.847	587.425	502.066	398.833	359.936
AT5G60690.1	REV	43.7257	590.767	657.516	809.686	287.615	91.7933
AT5G06070.1	RBE	0	19.555	0.104858	9.01965	8.89618	0
AT5G03680.1	PTL	40.5887	72.049	39.2338	86.6065	23.0717	40.8483
AT2G28610.1	PRS	0	98.2552	21.258	47.2653	21.3337	6.06922
AT1G23080.1	PIN7	343.707	133.497	119.931	251.216	359.191	54.7971
AT1G70940.1	PIN3	626.533	62.9949	65.6364	59.5071	135.478	74.123
AT1G73590.1	PIN1	51.8187	921.164	558.575	553.41	162.387	86.9576
AT2G34650.1	PID	10.8412	941.963	645.819	463.277	132.502	202.296
AT1G30490.1	PHV	97.3085	502.836	419.654	415.014	258.419	170.087
AT2G34710.1	PHB	109.09	755.754	563.184	463.215	206.088	69.5616
AT3G28860.1	PGP19	307.422	1029.65	792.492	795.465	427.325	268.859
AT2G01500.1	PFS2	1.4087	0	0.0820835	4.04163	13.1871	0
AT1G68640.1	PAN	12.7143	330.116	200.079	185.544	25.4089	36.3578
AT2G06050.2	OPR3	201.505	2185.81	580.102	745.88	548.98	590.235
AT1G13400.1	NUB	7.16602	100.115	11.6966	45.0258	7.03484	4.86663
AT3G57670.1	NTT	42.0318	74.1643	40.1666	83.8931	95.571	20.9985
AT3G61910.1	NST2	0	0	0.453197	0	34.2388	0
AT2G46770.1	NST1	0	2.42772	1.45667	1.20391	75.1513	16.7426
AT4G01500.1	NGA4	0	10.9334	29.3683	44.7689	37.2667	189.272
AT1G01030.1	NGA3	25.4809	7.17168	8.01721	56.1765	52.3653	41.353
AT3G61970.1	NGA2	47.0345	28.3796	5.20934	37.9573	36.3263	0
AT2G46870.1	NGA1	89.129	61.582	6.89914	69.05	219.58	42.4305
AT1G69490.1	NAP	254.488	138.889	84.5217	102.437	68.7031	224.631
AT3G13890.1	MYB26	0	0	0	33.942	144.91	1.86718
AT5G40350.1	MYB24	0	0	0.335029	0	170.949	0
AT3G27810.1	MYB21	0	1.21244	0	0.984594	308.822	10.9495
AT3G06490.1	MYB108	9.38665	3.0946	1.83689	2.79071	28.0676	11.3886
AT4G20900.1	MS5	0	2.83173	1.39384	12.5776	5.65912	236.433
AT5G22260.1	MS1	0	0	0.363934	28.1864	18.0809	302.887
AT3G50870.1	MNP	7.47177	164.378	252.912	161.299	57.5273	78.9368
AT1G77320.1	MEI1	10.4879	63.0618	84.2162	119.34	67.7553	38.629
AT2G32700.3	LUH	256.288	584.44	814.656	758.105	748.308	678.884
AT4G32551.1	LUG	135.8	743.364	712.066	1508.93	405.014	146.545
AT5G14010.1	KNU	0	3.46397	1.56625	15.176	0.249331	20.1324
AT1G70510.1	KNAT2	17.7379	357.207	489.361	203.576	64.8691	68.0225
AT4G08150.1	KNAT1	73.775	721.537	1109.41	360.767	221.153	334.16
AT5G42630.1	KAN4	16.1168	2.35514	12.5855	14.1422	63.9088	1.78018
AT4G17695.1	KAN3	64.1131	34.8459	42.0224	66.5947	83.656	43.2567
AT1G32240.1	KAN2	65.6834	213.902	224.842	183.397	88.6007	35.3286
AT5G16560.1	KAN1	79.3898	193.694	166.363	142.654	104.235	63.7028
AT4G00220.1	JLO	5.90498	40.0163	34.4003	15.9156	13.8711	4.01023
AT1G68480.1	JAG	4.57455	140.181	2.54311	101.151	65.9187	7.89767
AT1G23420.1	INO	1.69351	6.1278	42.8797	1.14754	138.404	8.77121
AT4G00120.1	IND	1.21769	1.15799	0	0.279652	20.1084	0
AT3G61590.1	HWS	46.7748	89.1519	137.843	94.1944	118.183	56.134
AT1G17560.1	HLL	42.405	434.708	750.356	581.357	397.406	168.362
AT5G09750.1	HEC3	0	0	1.4673	23.9295	133.985	0
AT3G50330.1	HEC2	3.39317	0	0.0988581	20.0162	31.9425	23.1962
AT5G67060.1	HEC1	53.1799	1.63828	0.791112	21.53	43.3499	3.38586
AT5G60910.1	FUL	16.7679	1172.92	1755.26	548.893	655.204	174.143
AT5G16320.1	FRL1	44.2699	44.01	46.0037	30.1012	54.583	67.8856
AT1G65470.1	FAS1	23.6192	102.249	72.1457	146.687	52.7383	160.361
AT5G05580.1	FAD8	168.203	125.048	217.482	285.09	368.736	150.399
AT3G11170.1	FAD7	955.454	539.302	608.949	832.14	1376.17	292.606
AT2G29980.1	FAD3	733.966	1017.77	1229.61	1090.04	1476.06	242.284
AT5G07280.1	EMS1	12.2891	152.346	63.0883	332.383	124.196	33.8349
AT4G22140.1	EBS	387.153	624.47	616.59	486.155	334.985	606.708
AT4G21330.1	DYT1	17.9322	0	0	44.35	1.57178	41.3756
AT5G05490.2	DIF1	1.75476	6.25774	2.59471	20.1319	17.8109	22.8718
AT1G76420.1	CUC3	5.07134	226.058	587.143	122.624	39.828	7.4687
AT5G53950.1	CUC2	3.22894	214.87	216.17	132.111	75.7364	1.78326
AT3G15170.1	CUC1	9.57919	285.416	289.521	115.628	21.1586	2.11613
AT1G69180.1	CRC	1.9978	85.2621	12.126	922.699	365.839	273.339
AT2G39940.1	COI1	119.23	201.184	134.423	142.394	129.998	357.242
AT1G52150.1	CNA	81.9553	369.861	466.8	465.649	173.187	134.456
AT2G27250.1	CLV3	0	48.5481	120.9	0.809935	0	0
AT1G65380.1	CLV2	24.6491	86.1692	56.5123	67.4444	52.0147	21.7816
AT1G75820.1	CLV1	198.115	229.372	181.941	129.48	79.2304	44.8885
AT5G41410.1	BEL1	107.283	21.124	36.2469	52.5259	117.404	60.8104
AT3G63530.1	BB	98.5485	260.109	351.581	368.23	170.402	233.101
AT4G20270.1	BAM3	80.3781	319.893	380.358	346.183	233.862	108.458
AT4G17090.1	BAM3	1320.22	964.814	446.19	1039.95	869.268	1550.37
AT4G14770.1	BAM2	39.9424	182.37	250.163	281.237	149.455	38.1114
AT3G49670.1	BAM2	179.058	240.607	99.9111	339.179	132.234	164.481
AT5G65700.1	BAM1	163.942	891.27	708.866	445.765	372.509	122.12
AT3G23920.1	BAM1	1280.05	694.44	260.19	875.193	498.186	745.354
AT5G27320.1	ATGID1C	116.536	135.824	138.79	73.2134	75.4306	20.0787
AT3G63010.1	ATGID1B	148.792	417.376	160.644	147.481	33.3095	110.999
AT3G05120.1	ATGID1A	203.854	385.401	358.255	191.106	195.457	102.868
AT1G65620.1	AS2	36.4938	35.6922	16.9236	108.456	157.093	73.8185
AT2G37630.1	AS1	686.541	1856.02	1240.79	740.82	596.798	2236.33
AT2G44080.1	ARL	179.726	111.522	169.474	103.015	127.867	97.2525
AT3G59900.1	ARGOS	37.8637	12.7345	17.5027	7.93812	8.76164	0
AT5G37020.1	ARF8	112.274	623.632	1007.92	1409.05	1168.82	94.5702
AT1G30330.1	ARF6	223.535	1053.12	1142.7	1748.82	936.307	854.065
AT1G19850.1	ARF5	43.7107	1920.21	976.328	1075.3	412.268	312.861
AT2G33860.1	ARF3	93.0816	1100.26	1182.41	488.412	391.453	131.705
AT4G37750.1	ANT	48.676	1764.63	906.902	917.799	257.637	548.824
AT2G16910.1	AMS	0	1.58978	1.57761	460.461	532.469	3069.73
AT5G67110.1	ALC	39.9458	1188.43	2651.24	724.42	714.866	280.614
AT5G43810.1	AGO10	66.1715	836.285	975.776	1166.34	294.975	295.986
AT1G48410.1	AGO1	661.341	2347.8	2692.53	2434.28	1172.79	441.412
AT2G45190.1	AFO	375.031	2714.71	1152.04	1426.67	680.639	528.301
AT5G27807.1	MIR164C
AT2G44810.1	DAD1
AT1G32770.1	NST3
AT4G28520.1	CRU3
